# Supplementary material for: Surface Analysis of Ti-Alloy Micro-Grooved 12/14 Tapers Assembled to Non-Sleeved and Sleeved Ceramic Heads: A Comparative Study of Retrieved Hip Prostheses
Source: Materials (Basel). 2023 Jan 25;16(3):1067. doi: 10.3390/ma16031067 (PMC9920329; doi:10.3390/ma16031067)
Supplement: Supplementary file 1 [file materials-16-01067-s001.zip › Table S2 Goldberg score raw data.txt]

Group_	Side__	Long.Posit.	Goldberg's score
Group1	Medial	Proximal	1
Group1	Medial	Middle	3
Group1	Medial	Distal	3
Group1	Anterior	Proximal	1
Group1	Anterior	Middle	3
Group1	Anterior	Distal	4
Group1	Lateral	Proximal	1
Group1	Lateral	Middle	1
Group1	Lateral	Distal	1
Group1	Posterior	Proximal	1
Group1	Posterior	Middle	1
Group1	Posterior	Distal	1
Group1	Medial	Proximal	1
Group1	Medial	Middle	1
Group1	Medial	Distal	1
Group1	Anterior	Proximal	1
Group1	Anterior	Middle	2
Group1	Anterior	Distal	1
Group1	Lateral	Proximal	1
Group1	Lateral	Middle	1
Group1	Lateral	Distal	1
Group1	Posterior	Proximal	1
Group1	Posterior	Middle	1
Group1	Posterior	Distal	1
Group1	Medial	Proximal	1
Group1	Medial	Middle	1
Group1	Medial	Distal	1
Group1	Anterior	Proximal	1
Group1	Anterior	Middle	1
Group1	Anterior	Distal	1
Group1	Lateral	Proximal	1
Group1	Lateral	Middle	1
Group1	Lateral	Distal	1
Group1	Posterior	Proximal	1
Group1	Posterior	Middle	1
Group1	Posterior	Distal	1
Group1	Medial	Proximal	2
Group1	Medial	Middle	1
Group1	Medial	Distal	2
Group1	Anterior	Proximal	3
Group1	Anterior	Middle	2
Group1	Anterior	Distal	2
Group1	Lateral	Proximal	3
Group1	Lateral	Middle	2
Group1	Lateral	Distal	2
Group1	Posterior	Proximal	2
Group1	Posterior	Middle	2
Group1	Posterior	Distal	2
Group1	Medial	Proximal	1
Group1	Medial	Middle	1
Group1	Medial	Distal	2
Group1	Anterior	Proximal	2
Group1	Anterior	Middle	1
Group1	Anterior	Distal	1
Group1	Lateral	Proximal	2
Group1	Lateral	Middle	1
Group1	Lateral	Distal	1
Group1	Posterior	Proximal	1
Group1	Posterior	Middle	1
Group1	Posterior	Distal	2
Group1	Medial	Proximal	1
Group1	Medial	Middle	1
Group1	Medial	Distal	2
Group1	Anterior	Proximal	2
Group1	Anterior	Middle	1
Group1	Anterior	Distal	1
Group1	Lateral	Proximal	2
Group1	Lateral	Middle	1
Group1	Lateral	Distal	2
Group1	Posterior	Proximal	2
Group1	Posterior	Middle	1
Group1	Posterior	Distal	1
Group1	Medial	Proximal	1
Group1	Medial	Middle	1
Group1	Medial	Distal	2
Group1	Anterior	Proximal	2
Group1	Anterior	Middle	1
Group1	Anterior	Distal	1
Group1	Lateral	Proximal	2
Group1	Lateral	Middle	1
Group1	Lateral	Distal	3
Group1	Posterior	Proximal	2
Group1	Posterior	Middle	1
Group1	Posterior	Distal	2
Group1	Medial	Proximal	1
Group1	Medial	Middle	1
Group1	Medial	Distal	1
Group1	Anterior	Proximal	2
Group1	Anterior	Middle	1
Group1	Anterior	Distal	1
Group1	Lateral	Proximal	1
Group1	Lateral	Middle	1
Group1	Lateral	Distal	1
Group1	Posterior	Proximal	1
Group1	Posterior	Middle	1
Group1	Posterior	Distal	2
Group1	Medial	Proximal	1
Group1	Medial	Middle	1
Group1	Medial	Distal	1
Group1	Anterior	Proximal	2
Group1	Anterior	Middle	1
Group1	Anterior	Distal	2
Group1	Lateral	Proximal	2
Group1	Lateral	Middle	1
Group1	Lateral	Distal	1
Group1	Posterior	Proximal	1
Group1	Posterior	Middle	1
Group1	Posterior	Distal	1
Group1	Medial	Proximal	2
Group1	Medial	Middle	2
Group1	Medial	Distal	1
Group1	Anterior	Proximal	2
Group1	Anterior	Middle	1
Group1	Anterior	Distal	2
Group1	Lateral	Proximal	2
Group1	Lateral	Middle	2
Group1	Lateral	Distal	2
Group1	Posterior	Proximal	2
Group1	Posterior	Middle	1
Group1	Posterior	Distal	1
Group1	Medial	Proximal	2
Group1	Medial	Middle	1
Group1	Medial	Distal	2
Group1	Anterior	Proximal	3
Group1	Anterior	Middle	1
Group1	Anterior	Distal	2
Group1	Lateral	Proximal	2
Group1	Lateral	Middle	2
Group1	Lateral	Distal	2
Group1	Posterior	Proximal	3
Group1	Posterior	Middle	1
Group1	Posterior	Distal	2
Group1	Medial	Proximal	3
Group1	Medial	Middle	1
Group1	Medial	Distal	2
Group1	Anterior	Proximal	2
Group1	Anterior	Middle	1
Group1	Anterior	Distal	1
Group1	Lateral	Proximal	4
Group1	Lateral	Middle	1
Group1	Lateral	Distal	1
Group1	Posterior	Proximal	1
Group1	Posterior	Middle	1
Group1	Posterior	Distal	2
Group1	Medial	Proximal	2
Group1	Medial	Middle	1
Group1	Medial	Distal	2
Group1	Anterior	Proximal	2
Group1	Anterior	Middle	1
Group1	Anterior	Distal	1
Group1	Lateral	Proximal	2
Group1	Lateral	Middle	1
Group1	Lateral	Distal	1
Group1	Posterior	Proximal	2
Group1	Posterior	Middle	1
Group1	Posterior	Distal	2
Group1	Medial	Proximal	2
Group1	Medial	Middle	1
Group1	Medial	Distal	1
Group1	Anterior	Proximal	2
Group1	Anterior	Middle	1
Group1	Anterior	Distal	2
Group1	Lateral	Proximal	2
Group1	Lateral	Middle	1
Group1	Lateral	Distal	1
Group1	Posterior	Proximal	1
Group1	Posterior	Middle	3
Group1	Posterior	Distal	3
Group1	Medial	Proximal	3
Group1	Medial	Middle	1
Group1	Medial	Distal	2
Group1	Anterior	Proximal	2
Group1	Anterior	Middle	1
Group1	Anterior	Distal	3
Group1	Lateral	Proximal	2
Group1	Lateral	Middle	1
Group1	Lateral	Distal	1
Group1	Posterior	Proximal	2
Group1	Posterior	Middle	1
Group1	Posterior	Distal	1
Group2	Medial	Proximal	2
Group2	Medial	Middle	1
Group2	Medial	Distal	1
Group2	Anterior	Proximal	2
Group2	Anterior	Middle	1
Group2	Anterior	Distal	1
Group2	Lateral	Proximal	2
Group2	Lateral	Middle	1
Group2	Lateral	Distal	1
Group2	Posterior	Proximal	2
Group2	Posterior	Middle	1
Group2	Posterior	Distal	1
Group2	Medial	Proximal	2
Group2	Medial	Middle	1
Group2	Medial	Distal	1
Group2	Anterior	Proximal	1
Group2	Anterior	Middle	1
Group2	Anterior	Distal	1
Group2	Lateral	Proximal	1
Group2	Lateral	Middle	1
Group2	Lateral	Distal	2
Group2	Posterior	Proximal	1
Group2	Posterior	Middle	1
Group2	Posterior	Distal	1
Group2	Medial	Proximal	2
Group2	Medial	Middle	1
Group2	Medial	Distal	2
Group2	Anterior	Proximal	1
Group2	Anterior	Middle	2
Group2	Anterior	Distal	2
Group2	Lateral	Proximal	1
Group2	Lateral	Middle	2
Group2	Lateral	Distal	1
Group2	Posterior	Proximal	1
Group2	Posterior	Middle	1
Group2	Posterior	Distal	2
Group2	Medial	Proximal	1
Group2	Medial	Middle	1
Group2	Medial	Distal	1
Group2	Anterior	Proximal	1
Group2	Anterior	Middle	1
Group2	Anterior	Distal	1
Group2	Lateral	Proximal	2
Group2	Lateral	Middle	1
Group2	Lateral	Distal	1
Group2	Posterior	Proximal	2
Group2	Posterior	Middle	2
Group2	Posterior	Distal	2
Group2	Medial	Proximal	2
Group2	Medial	Middle	1
Group2	Medial	Distal	1
Group2	Anterior	Proximal	2
Group2	Anterior	Middle	1
Group2	Anterior	Distal	1
Group2	Lateral	Proximal	2
Group2	Lateral	Middle	1
Group2	Lateral	Distal	1
Group2	Posterior	Proximal	1
Group2	Posterior	Middle	1
Group2	Posterior	Distal	1
Group2	Medial	Proximal	1
Group2	Medial	Middle	1
Group2	Medial	Distal	1
Group2	Anterior	Proximal	1
Group2	Anterior	Middle	1
Group2	Anterior	Distal	1
Group2	Lateral	Proximal	1
Group2	Lateral	Middle	1
Group2	Lateral	Distal	1
Group2	Posterior	Proximal	1
Group2	Posterior	Middle	1
Group2	Posterior	Distal	1
Group2	Medial	Proximal	3
Group2	Medial	Middle	1
Group2	Medial	Distal	1
Group2	Anterior	Proximal	2
Group2	Anterior	Middle	3
Group2	Anterior	Distal	2
Group2	Lateral	Proximal	1
Group2	Lateral	Middle	2
Group2	Lateral	Distal	1
Group2	Posterior	Proximal	2
Group2	Posterior	Middle	1
Group2	Posterior	Distal	1
Group2	Medial	Proximal	2
Group2	Medial	Middle	1
Group2	Medial	Distal	2
Group2	Anterior	Proximal	3
Group2	Anterior	Middle	1
Group2	Anterior	Distal	1
Group2	Lateral	Proximal	2
Group2	Lateral	Middle	1
Group2	Lateral	Distal	2
Group2	Posterior	Proximal	1
Group2	Posterior	Middle	1
Group2	Posterior	Distal	3
Group2	Medial	Proximal	2
Group2	Medial	Middle	2
Group2	Medial	Distal	1
Group2	Anterior	Proximal	3
Group2	Anterior	Middle	1
Group2	Anterior	Distal	1
Group2	Lateral	Proximal	2
Group2	Lateral	Middle	1
Group2	Lateral	Distal	2
Group2	Posterior	Proximal	2
Group2	Posterior	Middle	4
Group2	Posterior	Distal	4
Group2	Medial	Proximal	2
Group2	Medial	Middle	1
Group2	Medial	Distal	1
Group2	Anterior	Proximal	1
Group2	Anterior	Middle	2
Group2	Anterior	Distal	1
Group2	Lateral	Proximal	1
Group2	Lateral	Middle	2
Group2	Lateral	Distal	1
Group2	Posterior	Proximal	2
Group2	Posterior	Middle	1
Group2	Posterior	Distal	1
Group2	Medial	Proximal	1
Group2	Medial	Middle	1
Group2	Medial	Distal	1
Group2	Anterior	Proximal	2
Group2	Anterior	Middle	2
Group2	Anterior	Distal	1
Group2	Lateral	Proximal	1
Group2	Lateral	Middle	1
Group2	Lateral	Distal	1
Group2	Posterior	Proximal	2
Group2	Posterior	Middle	1
Group2	Posterior	Distal	1
Group2	Medial	Proximal	1
Group2	Medial	Middle	1
Group2	Medial	Distal	2
Group2	Anterior	Proximal	2
Group2	Anterior	Middle	2
Group2	Anterior	Distal	2
Group2	Lateral	Proximal	2
Group2	Lateral	Middle	1
Group2	Lateral	Distal	1
Group2	Posterior	Proximal	1
Group2	Posterior	Middle	3
Group2	Posterior	Distal	3
Group2	Medial	Proximal	2
Group2	Medial	Middle	1
Group2	Medial	Distal	1
Group2	Anterior	Proximal	2
Group2	Anterior	Middle	1
Group2	Anterior	Distal	1
Group2	Lateral	Proximal	1
Group2	Lateral	Middle	1
Group2	Lateral	Distal	1
Group2	Posterior	Proximal	2
Group2	Posterior	Middle	1
Group2	Posterior	Distal	1
Group2	Medial	Proximal	2
Group2	Medial	Middle	1
Group2	Medial	Distal	1
Group2	Anterior	Proximal	1
Group2	Anterior	Middle	2
Group2	Anterior	Distal	3
Group2	Lateral	Proximal	2
Group2	Lateral	Middle	1
Group2	Lateral	Distal	1
Group2	Posterior	Proximal	2
Group2	Posterior	Middle	1
Group2	Posterior	Distal	1
Group2	Medial	Proximal	2
Group2	Medial	Middle	1
Group2	Medial	Distal	1
Group2	Anterior	Proximal	1
Group2	Anterior	Middle	1
Group2	Anterior	Distal	2
Group2	Lateral	Proximal	2
Group2	Lateral	Middle	2
Group2	Lateral	Distal	2
Group2	Posterior	Proximal	1
Group2	Posterior	Middle	2
Group2	Posterior	Distal	1
Group3	Medial	Proximal	1
Group3	Medial	Middle	1
Group3	Medial	Distal	2
Group3	Anterior	Proximal	1
Group3	Anterior	Middle	1
Group3	Anterior	Distal	1
Group3	Lateral	Proximal	1
Group3	Lateral	Middle	1
Group3	Lateral	Distal	1
Group3	Posterior	Proximal	1
Group3	Posterior	Middle	1
Group3	Posterior	Distal	1
Group3	Medial	Proximal	2
Group3	Medial	Middle	1
Group3	Medial	Distal	2
Group3	Anterior	Proximal	2
Group3	Anterior	Middle	2
Group3	Anterior	Distal	2
Group3	Lateral	Proximal	2
Group3	Lateral	Middle	1
Group3	Lateral	Distal	3
Group3	Posterior	Proximal	1
Group3	Posterior	Middle	1
Group3	Posterior	Distal	4
Group3	Medial	Proximal	2
Group3	Medial	Middle	1
Group3	Medial	Distal	1
Group3	Anterior	Proximal	2
Group3	Anterior	Middle	2
Group3	Anterior	Distal	1
Group3	Lateral	Proximal	2
Group3	Lateral	Middle	1
Group3	Lateral	Distal	1
Group3	Posterior	Proximal	2
Group3	Posterior	Middle	2
Group3	Posterior	Distal	1
Group3	Medial	Proximal	2
Group3	Medial	Middle	4
Group3	Medial	Distal	3
Group3	Anterior	Proximal	2
Group3	Anterior	Middle	2
Group3	Anterior	Distal	1
Group3	Lateral	Proximal	3
Group3	Lateral	Middle	1
Group3	Lateral	Distal	1
Group3	Posterior	Proximal	2
Group3	Posterior	Middle	3
Group3	Posterior	Distal	3
Group3	Medial	Proximal	1
Group3	Medial	Middle	1
Group3	Medial	Distal	1
Group3	Anterior	Proximal	2
Group3	Anterior	Middle	1
Group3	Anterior	Distal	1
Group3	Lateral	Proximal	1
Group3	Lateral	Middle	1
Group3	Lateral	Distal	1
Group3	Posterior	Proximal	1
Group3	Posterior	Middle	1
Group3	Posterior	Distal	2
Group3	Medial	Proximal	2
Group3	Medial	Middle	1
Group3	Medial	Distal	2
Group3	Anterior	Proximal	2
Group3	Anterior	Middle	1
Group3	Anterior	Distal	1
Group3	Lateral	Proximal	2
Group3	Lateral	Middle	2
Group3	Lateral	Distal	2
Group3	Posterior	Proximal	1
Group3	Posterior	Middle	1
Group3	Posterior	Distal	2
Group3	Medial	Proximal	2
Group3	Medial	Middle	1
Group3	Medial	Distal	2
Group3	Anterior	Proximal	1
Group3	Anterior	Middle	1
Group3	Anterior	Distal	1
Group3	Lateral	Proximal	2
Group3	Lateral	Middle	1
Group3	Lateral	Distal	1
Group3	Posterior	Proximal	2
Group3	Posterior	Middle	1
Group3	Posterior	Distal	2
Group3	Medial	Proximal	1
Group3	Medial	Middle	1
Group3	Medial	Distal	2
Group3	Anterior	Proximal	2
Group3	Anterior	Middle	2
Group3	Anterior	Distal	1
Group3	Lateral	Proximal	2
Group3	Lateral	Middle	1
Group3	Lateral	Distal	1
Group3	Posterior	Proximal	1
Group3	Posterior	Middle	1
Group3	Posterior	Distal	2
Group3	Medial	Proximal	2
Group3	Medial	Middle	1
Group3	Medial	Distal	2
Group3	Anterior	Proximal	2
Group3	Anterior	Middle	2
Group3	Anterior	Distal	2
Group3	Lateral	Proximal	2
Group3	Lateral	Middle	2
Group3	Lateral	Distal	2
Group3	Posterior	Proximal	2
Group3	Posterior	Middle	2
Group3	Posterior	Distal	2
Group3	Medial	Proximal	2
Group3	Medial	Middle	1
Group3	Medial	Distal	1
Group3	Anterior	Proximal	2
Group3	Anterior	Middle	3
Group3	Anterior	Distal	1
Group3	Lateral	Proximal	2
Group3	Lateral	Middle	1
Group3	Lateral	Distal	1
Group3	Posterior	Proximal	1
Group3	Posterior	Middle	2
Group3	Posterior	Distal	3
Group3	Medial	Proximal	1
Group3	Medial	Middle	1
Group3	Medial	Distal	1
Group3	Anterior	Proximal	2
Group3	Anterior	Middle	1
Group3	Anterior	Distal	1
Group3	Lateral	Proximal	1
Group3	Lateral	Middle	1
Group3	Lateral	Distal	1
Group3	Posterior	Proximal	1
Group3	Posterior	Middle	1
Group3	Posterior	Distal	1
Group3	Medial	Proximal	2
Group3	Medial	Middle	2
Group3	Medial	Distal	1
Group3	Anterior	Proximal	2
Group3	Anterior	Middle	3
Group3	Anterior	Distal	3
Group3	Lateral	Proximal	2
Group3	Lateral	Middle	1
Group3	Lateral	Distal	1
Group3	Posterior	Proximal	2
Group3	Posterior	Middle	1
Group3	Posterior	Distal	1
Group3	Medial	Proximal	2
Group3	Medial	Middle	1
Group3	Medial	Distal	1
Group3	Anterior	Proximal	2
Group3	Anterior	Middle	1
Group3	Anterior	Distal	1
Group3	Lateral	Proximal	1
Group3	Lateral	Middle	1
Group3	Lateral	Distal	1
Group3	Posterior	Proximal	1
Group3	Posterior	Middle	1
Group3	Posterior	Distal	1
Group3	Medial	Proximal	2
Group3	Medial	Middle	1
Group3	Medial	Distal	1
Group3	Anterior	Proximal	1
Group3	Anterior	Middle	1
Group3	Anterior	Distal	1
Group3	Lateral	Proximal	1
Group3	Lateral	Middle	1
Group3	Lateral	Distal	1
Group3	Posterior	Proximal	2
Group3	Posterior	Middle	1
Group3	Posterior	Distal	1
Group3	Medial	Proximal	2
Group3	Medial	Middle	1
Group3	Medial	Distal	1
Group3	Anterior	Proximal	2
Group3	Anterior	Middle	1
Group3	Anterior	Distal	1
Group3	Lateral	Proximal	2
Group3	Lateral	Middle	1
Group3	Lateral	Distal	1
Group3	Posterior	Proximal	2
Group3	Posterior	Middle	1
Group3	Posterior	Distal	1
