# Supplementary material for: Surface Analysis of Ti-Alloy Micro-Grooved 12/14 Tapers Assembled to Non-Sleeved and Sleeved Ceramic Heads: A Comparative Study of Retrieved Hip Prostheses
Source: Materials (Basel). 2023 Jan 25;16(3):1067. doi: 10.3390/ma16031067 (PMC9920329; doi:10.3390/ma16031067)
Supplement: Supplementary file 1 [file materials-16-01067-s001.zip › Table S3 Roughness percentage change raw data.txt]

Group_	a(%)	q(%)	z(%)
Group1	0.039	0.055	0.014
Group1	0.026	0.052	0.028
Group1	0.030	0.054	0.034
Group1	-0.068	-0.043	-0.083
Group1	0.069	0.086	-0.001
Group1	0.036	0.046	0.023
Group1	0.012	0.026	-0.014
Group1	0.020	0.041	0.027
Group1	0.020	0.047	0.041
Group1	0.000	0.009	0.052
Group1	0.085	0.102	0.012
Group1	0.060	0.079	0.071
Group1	-0.097	-0.079	-0.040
Group1	-0.052	-0.039	-0.036
Group1	-0.253	-0.251	-0.234
Group1	-0.090	-0.099	-0.221
Group1	-0.011	-0.032	-0.026
Group1	0.002	-0.011	0.058
Group1	-0.241	-0.260	-0.246
Group1	-0.017	-0.020	-0.040
Group1	-0.113	-0.130	-0.145
Group1	-0.066	-0.034	-0.114
Group1	-0.017	-0.020	0.003
Group1	0.014	-0.001	0.065
Group1	-0.104	-0.099	-0.081
Group1	-0.008	-0.002	0.001
Group1	-0.102	-0.095	-0.046
Group1	-0.074	-0.057	-0.030
Group1	0.015	0.019	0.035
Group1	-0.027	-0.019	0.037
Group1	-0.022	-0.016	-0.005
Group1	0.038	0.042	0.070
Group1	0.027	0.035	0.086
Group1	-0.006	0.001	0.003
Group1	0.003	0.009	0.014
Group1	0.009	0.007	0.023
Group1	-0.105	-0.138	-0.076
Group1	-0.060	-0.048	-0.037
Group1	-0.096	-0.122	-0.053
Group1	-0.067	-0.063	-0.082
Group1	-0.025	-0.013	-0.013
Group1	-0.006	0.006	0.031
Group1	-0.184	-0.194	-0.112
Group1	-0.033	-0.024	-0.007
Group1	-0.024	-0.025	-0.039
Group1	-0.049	-0.030	-0.003
Group1	-0.095	-0.091	-0.112
Group1	-0.144	-0.158	-0.042
Group1	-0.045	-0.042	-0.099
Group1	-0.099	-0.110	-0.138
Group1	-0.128	-0.131	-0.037
Group1	-0.051	-0.049	-0.098
Group1	-0.021	-0.008	-0.010
Group1	0.001	0.024	0.060
Group1	-0.053	-0.045	-0.037
Group1	-0.015	-0.001	0.005
Group1	0.000	0.021	0.051
Group1	-0.052	-0.049	-0.068
Group1	-0.039	-0.033	-0.055
Group1	-0.022	-0.009	0.039
Group1	-0.147	-0.171	-0.036
Group1	0.012	0.035	0.082
Group1	-0.075	-0.070	-0.045
Group1	-0.267	-0.275	-0.244
Group1	-0.159	-0.134	-0.073
Group1	-0.297	-0.295	-0.286
Group1	-0.146	-0.156	-0.164
Group1	-0.153	-0.178	-0.219
Group1	-0.111	-0.168	-0.205
Group1	0.130	0.134	0.123
Group1	-0.145	-0.164	-0.152
Group1	-0.072	-0.124	-0.059
Group1	-0.035	-0.028	-0.036
Group1	-0.092	-0.101	-0.098
Group1	-0.080	-0.088	-0.076
Group1	-0.022	-0.017	0.012
Group1	-0.064	-0.076	-0.103
Group1	-0.075	-0.088	-0.154
Group1	-0.069	-0.080	-0.152
Group1	-0.085	-0.078	-0.058
Group1	-0.094	-0.090	-0.088
Group1	-0.118	-0.130	-0.121
Group1	-0.233	-0.262	-0.274
Group1	-0.101	-0.125	-0.112
Group1	-0.216	-0.253	-0.223
Group1	-0.250	-0.283	-0.283
Group1	-0.234	-0.263	-0.257
Group1	-0.207	-0.247	-0.223
Group1	-0.205	-0.246	-0.269
Group1	-0.242	-0.267	-0.261
Group1	-0.006	-0.053	-0.076
Group1	-0.247	-0.260	-0.248
Group1	-0.023	-0.069	-0.112
Group1	-0.050	-0.090	-0.111
Group1	-0.260	-0.225	-0.178
Group1	0.001	0.016	0.017
Group1	-0.031	0.038	0.019
Group1	-0.240	-0.209	-0.067
Group1	-0.010	0.015	0.108
Group1	0.163	0.191	0.215
Group1	-0.049	-0.024	-0.070
Group1	0.000	0.002	0.021
Group1	-0.020	0.026	0.061
Group1	-0.046	-0.055	-0.111
Group1	-0.005	0.011	0.007
Group1	-0.011	0.020	0.163
Group1	-0.054	-0.064	-0.082
Group1	0.006	0.007	0.032
Group1	0.008	0.015	0.049
Group1	-0.091	-0.111	-0.116
Group1	-0.027	-0.019	0.069
Group1	-0.088	-0.069	0.121
Group1	-0.022	-0.014	0.020
Group1	0.007	0.004	0.017
Group1	-0.012	0.009	0.079
Group1	-0.100	-0.120	-0.144
Group1	0.001	0.031	0.059
Group1	-0.058	-0.063	-0.071
Group1	-0.209	-0.247	-0.199
Group1	-0.091	-0.095	-0.103
Group1	-0.117	-0.131	0.060
Group1	-0.109	-0.142	-0.106
Group1	-0.066	-0.065	0.033
Group1	-0.030	-0.033	0.077
Group1	-0.103	-0.084	-0.010
Group1	0.038	0.033	0.064
Group1	-0.012	-0.009	0.054
Group1	0.001	-0.018	-0.097
Group1	-0.085	-0.095	-0.064
Group1	-0.084	-0.057	0.035
Group1	-0.125	-0.143	-0.050
Group1	-0.174	-0.189	-0.116
Group1	-0.206	-0.223	-0.238
Group1	-0.011	-0.006	0.090
Group1	-0.029	-0.025	0.024
Group1	-0.083	-0.067	0.051
Group1	0.014	-0.008	0.024
Group1	-0.072	-0.100	0.017
Group1	-0.111	-0.122	0.015
Group1	0.016	0.015	0.052
Group1	0.036	0.032	0.066
Group1	0.017	0.026	0.051
Group1	-0.181	-0.182	-0.076
Group1	-0.067	-0.053	-0.023
Group1	-0.007	-0.001	0.004
Group1	-0.114	-0.091	-0.059
Group1	-0.004	-0.003	-0.008
Group1	0.001	-0.006	-0.002
Group1	-0.098	-0.098	-0.023
Group1	-0.059	-0.053	-0.017
Group1	-0.113	-0.094	-0.028
Group1	-0.072	-0.087	-0.175
Group1	-0.025	-0.021	-0.019
Group1	0.006	-0.004	0.002
Group1	-0.161	-0.151	-0.066
Group1	-0.002	-0.005	0.002
Group1	0.004	0.007	-0.002
Group1	-0.048	-0.051	-0.031
Group1	-0.043	-0.039	-0.017
Group1	-0.017	-0.015	-0.007
Group1	-0.065	-0.071	-0.030
Group1	-0.047	-0.045	-0.013
Group1	-0.044	-0.044	-0.026
Group1	-0.024	-0.024	-0.016
Group1	-0.011	-0.009	-0.001
Group1	-0.134	-0.125	-0.057
Group1	-0.185	-0.212	-0.171
Group1	-0.016	-0.028	-0.047
Group1	-0.017	-0.027	-0.013
Group1	-0.202	-0.228	-0.205
Group1	-0.139	-0.167	-0.179
Group1	-0.214	-0.230	-0.262
Group1	-0.113	-0.142	-0.193
Group1	-0.117	-0.142	-0.142
Group1	-0.202	-0.223	-0.221
Group1	-0.201	-0.228	-0.248
Group1	-0.094	-0.119	-0.165
Group1	-0.203	-0.214	-0.186
Group2	-0.157	-0.166	-0.213
Group2	-0.065	-0.071	-0.072
Group2	-0.051	-0.060	-0.079
Group2	-0.259	-0.265	-0.278
Group2	-0.079	-0.083	-0.123
Group2	-0.082	-0.091	-0.116
Group2	-0.193	-0.205	-0.204
Group2	-0.056	-0.066	-0.067
Group2	-0.054	-0.069	-0.073
Group2	0.000	-0.010	-0.060
Group2	0.001	-0.009	-0.048
Group2	-0.001	-0.015	-0.047
Group2	-0.145	-0.153	-0.203
Group2	-0.101	-0.109	-0.116
Group2	-0.091	-0.098	-0.105
Group2	-0.082	-0.088	-0.154
Group2	-0.036	-0.037	-0.063
Group2	-0.068	-0.071	-0.077
Group2	-0.071	-0.083	-0.133
Group2	-0.016	-0.030	-0.051
Group2	0.019	0.006	0.015
Group2	-0.138	-0.149	-0.184
Group2	-0.069	-0.069	-0.073
Group2	-0.054	-0.055	-0.077
Group2	-0.119	-0.126	-0.147
Group2	-0.079	-0.086	-0.038
Group2	0.029	0.031	0.047
Group2	-0.159	-0.161	-0.170
Group2	-0.058	-0.062	-0.051
Group2	-0.046	-0.049	-0.040
Group2	-0.224	-0.227	-0.239
Group2	-0.079	-0.083	-0.083
Group2	-0.070	-0.078	-0.082
Group2	-0.167	-0.173	-0.175
Group2	-0.068	-0.069	-0.072
Group2	-0.075	-0.076	-0.080
Group2	-0.159	-0.169	-0.182
Group2	-0.001	0.038	0.063
Group2	-0.162	-0.175	-0.202
Group2	-0.132	-0.147	-0.172
Group2	-0.080	-0.086	-0.083
Group2	-0.160	-0.170	-0.185
Group2	-0.105	-0.115	-0.123
Group2	-0.051	-0.058	-0.045
Group2	-0.141	-0.149	-0.172
Group2	-0.094	-0.100	-0.119
Group2	-0.066	-0.070	-0.072
Group2	-0.006	-0.009	-0.034
Group2	0.003	0.003	-0.012
Group2	-0.017	-0.016	-0.012
Group2	0.005	-0.004	-0.031
Group2	0.011	0.013	0.017
Group2	0.099	0.133	0.144
Group2	-0.153	-0.169	-0.175
Group2	-0.047	-0.060	-0.078
Group2	0.022	0.012	-0.024
Group2	-0.001	-0.014	-0.053
Group2	0.000	-0.008	-0.029
Group2	-0.003	-0.003	0.003
Group2	-0.109	-0.116	-0.139
Group2	-0.028	-0.032	-0.062
Group2	-0.029	-0.030	-0.049
Group2	-0.012	-0.016	-0.074
Group2	-0.001	-0.002	-0.015
Group2	-0.001	0.003	0.011
Group2	-0.075	-0.088	-0.149
Group2	-0.045	-0.045	-0.053
Group2	-0.047	-0.043	-0.054
Group2	-0.111	-0.115	-0.167
Group2	-0.037	-0.041	-0.068
Group2	-0.047	-0.047	-0.078
Group2	-0.171	-0.174	-0.119
Group2	-0.073	-0.081	-0.073
Group2	-0.080	-0.095	-0.124
Group2	-0.094	-0.111	-0.139
Group2	-0.088	-0.106	-0.113
Group2	-0.027	-0.022	-0.053
Group2	-0.089	-0.105	-0.115
Group2	-0.204	-0.225	-0.272
Group2	-0.149	-0.170	-0.199
Group2	0.005	0.021	0.041
Group2	-0.184	-0.199	-0.210
Group2	-0.138	-0.141	-0.142
Group2	0.010	0.093	0.119
Group2	-0.080	-0.073	-0.062
Group2	0.023	0.062	0.079
Group2	-0.002	0.033	0.076
Group2	-0.263	-0.267	-0.270
Group2	-0.074	-0.065	-0.057
Group2	0.028	0.091	0.093
Group2	-0.218	-0.226	-0.223
Group2	-0.215	-0.222	-0.219
Group2	0.004	0.013	0.053
Group2	-0.177	-0.185	-0.187
Group2	-0.234	-0.261	-0.232
Group2	-0.047	-0.056	0.004
Group2	-0.167	-0.171	-0.173
Group2	-0.213	-0.219	-0.218
Group2	-0.048	-0.059	-0.068
Group2	-0.351	-0.350	-0.347
Group2	-0.056	-0.065	-0.071
Group2	0.009	0.041	0.045
Group2	-0.231	-0.245	-0.289
Group2	-0.120	-0.128	-0.150
Group2	-0.054	-0.069	-0.074
Group2	-0.145	-0.163	-0.210
Group2	-0.115	-0.133	-0.173
Group2	-0.092	-0.094	-0.111
Group2	-0.168	-0.196	-0.213
Group2	-0.142	-0.165	-0.190
Group2	-0.063	-0.064	-0.038
Group2	-0.208	-0.222	-0.245
Group2	-0.145	-0.160	-0.226
Group2	-0.093	-0.103	-0.127
Group2	-0.136	-0.154	-0.225
Group2	-0.089	-0.104	-0.164
Group2	-0.054	-0.067	-0.063
Group2	-0.051	-0.061	-0.129
Group2	-0.038	-0.049	-0.062
Group2	-0.034	-0.045	-0.076
Group2	-0.043	-0.048	-0.128
Group2	-0.030	-0.036	-0.106
Group2	-0.038	-0.041	-0.065
Group2	-0.053	-0.065	-0.127
Group2	-0.040	-0.053	-0.065
Group2	-0.033	-0.045	-0.076
Group2	-0.065	-0.068	-0.139
Group2	-0.040	-0.043	-0.115
Group2	-0.061	-0.066	-0.136
Group2	-0.084	-0.099	-0.122
Group2	-0.035	-0.042	-0.042
Group2	0.031	0.063	0.100
Group2	-0.203	-0.199	-0.230
Group2	-0.163	-0.167	-0.182
Group2	0.012	0.035	0.068
Group2	-0.230	-0.234	-0.257
Group2	-0.086	-0.048	-0.049
Group2	-0.090	-0.061	-0.069
Group2	-0.123	-0.156	-0.156
Group2	-0.004	0.045	0.076
Group2	-0.027	-0.030	-0.049
Group2	-0.256	-0.278	-0.307
Group2	-0.129	-0.147	-0.150
Group2	-0.081	-0.100	-0.072
Group2	-0.247	-0.270	-0.298
Group2	-0.053	-0.061	-0.079
Group2	0.126	0.136	0.158
Group2	-0.103	-0.125	-0.162
Group2	-0.121	-0.131	-0.143
Group2	-0.056	-0.069	-0.059
Group2	-0.221	-0.232	-0.260
Group2	-0.244	-0.255	-0.271
Group2	0.189	0.222	0.245
Group2	-0.274	-0.262	-0.221
Group2	-0.159	-0.150	-0.078
Group2	-0.154	-0.136	-0.041
Group2	-0.229	-0.243	-0.253
Group2	-0.068	-0.073	-0.077
Group2	0.035	0.063	0.183
Group2	-0.240	-0.243	-0.232
Group2	-0.188	-0.170	-0.107
Group2	0.003	0.031	0.123
Group2	-0.209	-0.191	-0.122
Group2	-0.154	-0.131	-0.040
Group2	-0.011	0.019	0.157
Group2	-0.151	-0.168	-0.225
Group2	-0.146	-0.161	-0.196
Group2	-0.191	-0.212	-0.229
Group2	-0.060	-0.096	-0.131
Group2	-0.030	-0.061	-0.066
Group2	-0.071	-0.077	-0.080
Group2	-0.070	-0.078	-0.110
Group2	-0.005	-0.012	-0.010
Group2	-0.002	0.048	0.120
Group2	-0.082	-0.091	-0.152
Group2	-0.194	-0.220	-0.228
Group2	-0.262	-0.284	-0.280
Group3	-0.054	-0.060	-0.081
Group3	0.007	0.012	0.015
Group3	0.010	0.017	0.014
Group3	0.007	0.021	-0.022
Group3	-0.049	-0.022	-0.034
Group3	-0.046	-0.048	-0.044
Group3	-0.006	-0.012	-0.025
Group3	0.025	0.038	0.045
Group3	-0.035	-0.035	-0.019
Group3	0.002	0.004	0.006
Group3	0.004	0.018	0.022
Group3	0.087	0.093	0.101
Group3	-0.048	-0.086	-0.094
Group3	0.084	0.086	0.094
Group3	0.091	0.100	0.103
Group3	-0.034	-0.034	-0.015
Group3	0.035	0.043	0.044
Group3	0.084	0.113	0.143
Group3	-0.033	-0.033	-0.011
Group3	0.087	0.087	0.086
Group3	0.111	0.113	0.122
Group3	-0.040	-0.067	-0.096
Group3	-0.001	-0.008	-0.009
Group3	0.080	0.079	0.105
Group3	0.016	0.015	0.032
Group3	0.034	0.036	0.059
Group3	0.081	0.086	0.128
Group3	0.013	0.016	0.012
Group3	0.078	0.082	0.079
Group3	0.095	0.100	0.112
Group3	-0.022	-0.020	-0.021
Group3	0.051	0.053	0.067
Group3	0.078	0.080	0.087
Group3	-0.018	-0.009	0.034
Group3	0.017	0.023	0.085
Group3	0.034	0.039	0.069
Group3	-0.095	-0.089	-0.063
Group3	0.004	0.014	0.096
Group3	0.079	0.100	0.147
Group3	0.017	0.022	0.053
Group3	0.083	0.110	0.207
Group3	0.093	0.108	0.209
Group3	-0.055	-0.084	0.023
Group3	-0.019	-0.003	0.115
Group3	0.123	0.137	0.175
Group3	-0.061	-0.093	-0.134
Group3	0.123	0.160	0.132
Group3	0.009	0.007	0.009
Group3	-0.056	-0.057	-0.061
Group3	0.082	0.089	0.098
Group3	-0.003	0.016	0.024
Group3	-0.067	-0.047	-0.027
Group3	-0.023	-0.024	-0.037
Group3	-0.022	-0.024	-0.001
Group3	0.006	0.015	0.022
Group3	0.082	0.095	0.129
Group3	0.128	0.133	0.169
Group3	-0.069	-0.063	-0.069
Group3	-0.015	-0.016	-0.008
Group3	-0.006	-0.006	-0.013
Group3	-0.007	-0.006	-0.008
Group3	-0.012	-0.017	-0.020
Group3	-0.005	-0.009	-0.006
Group3	-0.019	-0.016	0.000
Group3	0.000	0.032	0.044
Group3	0.008	0.010	0.013
Group3	-0.006	-0.006	-0.007
Group3	0.000	0.002	0.014
Group3	-0.209	-0.182	-0.137
Group3	-0.064	-0.064	-0.085
Group3	-0.045	-0.045	-0.056
Group3	0.084	0.085	0.076
Group3	-0.073	-0.070	-0.067
Group3	-0.079	-0.081	-0.086
Group3	0.090	0.092	0.115
Group3	-0.072	-0.069	-0.048
Group3	-0.004	0.009	0.066
Group3	0.101	0.101	0.110
Group3	-0.054	-0.056	-0.060
Group3	-0.015	-0.016	-0.029
Group3	0.067	0.070	0.063
Group3	-0.015	-0.020	-0.032
Group3	-0.016	-0.016	-0.019
Group3	-0.047	-0.052	-0.063
Group3	-0.024	0.061	-0.054
Group3	-0.020	0.067	-0.056
Group3	-0.042	-0.053	-0.072
Group3	-0.007	0.000	0.006
Group3	-0.023	-0.010	0.015
Group3	-0.046	-0.052	-0.048
Group3	-0.031	-0.023	-0.027
Group3	0.009	0.007	0.005
Group3	-0.036	-0.040	-0.036
Group3	0.025	0.025	0.044
Group3	0.028	0.029	0.034
Group3	-0.025	-0.029	-0.050
Group3	-0.003	0.001	0.013
Group3	0.000	0.004	0.003
Group3	-0.053	-0.055	-0.080
Group3	0.022	0.027	0.027
Group3	0.006	0.007	0.011
Group3	-0.070	-0.067	-0.069
Group3	0.014	0.023	0.024
Group3	0.034	0.036	0.052
Group3	-0.046	-0.077	-0.142
Group3	0.097	0.168	0.206
Group3	0.006	0.015	0.016
Group3	-0.020	-0.051	-0.086
Group3	-0.011	-0.024	-0.044
Group3	0.003	0.003	0.027
Group3	-0.070	-0.113	-0.131
Group3	0.086	0.049	0.076
Group3	0.020	0.017	0.007
Group3	-0.082	-0.097	-0.102
Group3	0.083	0.140	0.179
Group3	0.031	0.036	0.036
Group3	-0.074	-0.065	-0.012
Group3	0.079	0.086	0.101
Group3	0.092	0.090	0.124
Group3	-0.045	-0.053	-0.058
Group3	0.092	0.095	0.101
Group3	0.099	0.137	0.147
Group3	-0.156	-0.195	-0.207
Group3	-0.076	-0.077	-0.087
Group3	0.081	0.088	0.092
Group3	-0.026	-0.030	-0.053
Group3	-0.024	-0.027	-0.040
Group3	0.372	0.379	0.433
Group3	-0.066	-0.077	-0.095
Group3	0.139	0.141	0.153
Group3	0.006	0.011	0.009
Group3	-0.078	-0.116	-0.121
Group3	0.014	0.023	0.034
Group3	-0.236	-0.232	-0.227
Group3	-0.045	-0.049	-0.087
Group3	0.089	0.092	0.100
Group3	0.091	0.105	0.168
Group3	-0.041	-0.092	-0.205
Group3	0.117	0.137	0.150
Group3	0.122	0.146	0.154
Group3	-0.043	-0.041	-0.029
Group3	0.259	0.275	0.296
Group3	0.025	0.063	0.065
Group3	-0.003	0.032	0.043
Group3	0.081	0.117	0.125
Group3	0.093	0.128	0.116
Group3	0.085	0.123	0.092
Group3	0.007	0.020	0.041
Group3	0.088	0.122	0.141
Group3	0.134	0.164	0.181
Group3	-0.181	-0.166	-0.139
Group3	0.066	0.078	0.093
Group3	0.105	0.112	0.124
Group3	-0.132	-0.139	-0.167
Group3	-0.006	-0.010	-0.028
Group3	0.010	0.057	0.101
Group3	-0.129	-0.135	-0.149
Group3	0.064	0.057	0.044
Group3	0.014	0.010	0.006
Group3	-0.120	-0.112	-0.066
Group3	-0.056	-0.028	0.033
Group3	0.080	0.073	0.049
Group3	-0.125	-0.123	-0.182
Group3	0.095	0.115	0.119
Group3	0.020	0.044	0.078
Group3	-0.035	-0.042	-0.087
Group3	0.027	0.058	0.074
Group3	0.004	0.021	0.022
Group3	-0.018	-0.028	-0.042
Group3	0.035	0.073	0.103
Group3	-0.185	-0.182	-0.176
Group3	-0.012	0.026	-0.015
Group3	0.012	0.020	0.024
Group3	0.141	0.195	0.215
